# Supplementary material for: Utility of Initial Arterial Blood Gas in Neuromuscular versus Non-Neuromuscular Acute Respiratory Failure in Intensive Care Unit Patients
Source: J Clin Med. 2022 Aug 22;11(16):4926. doi: 10.3390/jcm11164926 (PMC9410118; doi:10.3390/jcm11164926)
Supplement: Supplementary file 1 [file jcm-11-04926-s001.zip]

Archive with 1 entries (1 files):
- jcm-1839699-supplementary.pdf
